# Supplementary material for: Towards the Development of a Conceptual Framework of the Determinants of Pre-Eclampsia: A Hierarchical Systematic Review of Social Determinants
Source: BJOG. Author manuscript; Available in PMC 2025 Oct 3. (PMC7618191; doi:10.1111/1471-0528.18082)
Supplement: File S1 [file EMS208247-supplement-File_S1.xlsx]

## Sheet: Searches
Domains	Indicator	Search terms	Search results 31st Jul 2013-2023		Updated search to 30th Dec 2024		Total search results	After removal of duplicates	Full text review	Inclusion	Comments
Socioeconomic status	1. Income social gradient (upper vs lower)	(Socioeconomic Factors/ OR (income or SES or socio-economic status or social gradient or poverty or deprivation)) AND (pre-eclampsia/ OR (pre-eclampsia or preeclampsia))	2871	Medline 966; Embase 1687; EBM Reviews (Cochrane Libraries, Health Technology Assessments, DARE) 218	691	Medline 186; Embase 493; EBM Reviews (Cochrane Libraries, Health Technology Assessments, DARE) 12	3562	2579	20	Nicholls-Dempsey, 2023, cohort
Socioeconomic status	2. Neighbourhood deprivation (Q5 vs Q1)									Arechvo, 2023, cohort
Socioeconomic status	3. Absence of standard health insurance (Medical aid)									Kim, 2018, cohort
Education	4. Maternal education (low educational attainment or illiteracy vs high or literate)	(Education/ OR (education or illiteracy or literate)) AND (pre-eclampsia/ OR (pre-eclampsia or preeclampsia))	3170	Medline 853; Embase 2018; EBM Reviews (Cochrane Libraries, Health Technology Assessments, DARE) 299	728	Medline 173; Embase 514; EBM Reviews (Cochrane Libraries, Health Technology Assessments, DARE) 41	3898	2848	9	Meazaw, 2020, SR
Social support or exclusion	5. Marital status (Unmarried vs married)	(Social Capital/ or Social Support/ or Marital Status/ or same-sex marriage/ or Refugees/ or "Emigration and Immigration"/ or "Transients and Migrants"/ or Housing Instability/ OR (social capital or social support or social isolation or marital status or polygamy or same sex marriage or community funds or women* groups or refugee* or immigra* or migra* or housing)) AND (pre-eclampsia/ OR (pre-ecl…	4341	Medline 1462; Embase 2810 ; EBM Reviews (Cochrane Libraries, Health Technology Assessments, DARE) 69	1213	Medline 305; Embase 625; EBM Reviews (Cochrane Libraries, Health Technology Assessments, DARE) 283	5554	3773	29	Lu, 2021, cohort
Social support or exclusion	>Marital status (Unmarried vs married) - early onset PE <34 weeks									Lisonkova, 2013, cohort
Social support or exclusion	>Marital status (Unmarried vs married) - late onset PE ≥ 34 weeks									Lisonkova, 2013, cohort
Social support or exclusion	6. Polygamy									Berger-Polsky, 2020, cohort
Social support or exclusion	7. Same sex marriage									N/A	Rubin et al 2022 - conference abstract only
Social support or exclusion	8. Community funds									N/A	Seminal paper from Rosato et al 2006 - outside of 10 year inclusion criteria
Social support or exclusion	9. Community or women’s groups									N/A	Seminal paper from Rosato et al 2006 - outside of 10 year inclusion criteria
Social support or exclusion	10. Immigration (immigration background vs native origin background)									Behboudi-Gandevani, 2022, SR
Social support or exclusion	11. Refugee status									Weigel, 2024, cohort
Social support or exclusion	>Refugee status on preterm PE (< 37 weeks)									Nilson, 2018, cohort
Social support or exclusion	>Refugee status on very preterm PE (< 34 weeks)									Nilson, 2018, cohort
Social support or exclusion	12. Perceived social support or isolation									N/A	Sarmasti et al 2019 - small case control study
Social support or exclusion	13. Housing (unstable vs stable housing)									Pantell, 2019, cohort
Social support or exclusion	14. Mental stress									Giannakou, 2018, UR
Ethnicity/region of origin	15. Region of origin - European Union countries	(Ethnicity/ or (ethnicity or region of origin or nativity)) AND (pre-eclampsia/ or (pre-eclampsia or preeclampsia))	2346	Medline 634; Embase 1640; EBM Reviews (Cochrane Libraries, Health Technology Assessments, DARE) 72	540	Medline 130; Embase 398; EBM Reviews (Cochrane Libraries, Health Technology Assessments, DARE) 12	2886	2092	18	Mattsson, 2022, cohort
Ethnicity/region of origin	16. Region of origin - European countries outside of the EU, including Russia									Mattsson, 2022, cohort
Ethnicity/region of origin	17. Region of origin - Americas									Mattsson, 2022, cohort
Ethnicity/region of origin	18. Region of origin - Asia and Oceania									Mattsson, 2022, cohort
Ethnicity/region of origin	19. Region of origin - Africa									Mattsson, 2022, cohort
Ethnicity/region of origin	20. Non-Hispanic Black (vs non-Hispanic White)									Boakye, 2021, cohort
Ethnicity/region of origin	21. Hispanic (vs non-Hispanic White)									Boakye, 2021, cohort
Occupation	22. Environmental exposures during work - whole body vibrations (highest exposure ≥0.5m/s2 vs low exposure 0m/s2)	(Occupations/ or Occupational Exposure/ or Workplace) or (occupation or work exposure* or work stress)) and (pre-eclampsia/ or (pre-eclampsia or preeclampsia))	275	Medline 76; Embase ; EBM Reviews 191 (Cochrane Libraries, Health Technology Assessments, DARE) 8	73	Medline 14; Embase 58; EBM Reviews (Cochrane Libraries, Health Technology Assessments, DARE) 1	348	262	13	Skröder, 2020, cohort
Occupation	23. Rotating shifts									Cai 2019, SR
Occupation	24. Night shift (between 11pm-11am)									Cai 2019, SR
Occupation	25. Long working hours (>40 hrs/week)									Cai 2019, SR
Occupation	26. Heavy lifting (≥11 kg/time)									Cai 2020, SR
Occupation	27. Prolonged standing (≥4 hours/day)									Cai 2020, SR
Occupation	28. Prolonged walking (≥4 hours/day)									Cai 2020, SR
Occupation	29. Heavy physical workload									Cai 2020, SR
Occupation	30. Prolonged bending (≥1h/day)									Cai 2020, SR
Occupation	31. Occupational noise exposure									Wang 2023, SR
Occupation	32. Work stress									Giannakou, 2018, UR
Occupation	33. Active job strain (high decision authority and high demand; vs low job strain - high decision authority and low demand)									Lissåker 2022, cohort
Occupation	34. Passive job strain (low decision authority and low demand; vs low job strain)									Lissåker 2022, cohort
Occupation	35. High job strain (low decision authority and high demand; vs low job strain)									Lissåker 2022, cohort
Religion	36. Christianity	(Religion/ or (religion or christian* or muslim or islam or hindu* or buddh* or agnostic or atheist)) and (pre-eclampsia/ or (pre-eclampsia or preeclampsia))	176	Medline 52; Embase 114; EBM Reviews (Cochrane Libraries, Health Technology Assessments, DARE) 10	44	Medline 10; Embase 31; EBM Reviews (Cochrane Libraries, Health Technology Assessments, DARE) 3	220	163	5	N/A	Anastasiadis et al 2007 - Small study outside 10 year inclusion criteria
Religion	37. Islam									N/A	Safari et al 2019 - Small case control study
Religion	38. Hinduism									N/A	No evidence found for irreligion, agnostic, atheist/atheism, secular/ism
Religion	39. Buddhism									N/A	No evidence found
Religion	40. No religion									N/A	Meng et al 2018 - Cross-sectional study of 1384 Tibetan Buddhists monks and nuns - outcome was hypertension, not pre-eclampsia
Healthcare access	41. ANC (no ANC visits vs ANC visits)	((Health Services Accessibility/ or Prenatal Care/ or Rural Health Services/) or (antenatal care or health facility density or skilled birth attendant or homebirth or private healthcare or distance to health or rural or money for transport)) and (pre-eclampsia/ or (pre-eclampsia or preeclampsia))	5950	Medline 1861; Embase 3879; EBM Reviews (Cochrane Libraries, Health Technology Assessments, DARE) 210	1301	Medline 222; Embase 1049; EBM Reviews (Cochrane Libraries, Health Technology Assessments, DARE) 30	7251	5668	12	Meazaw, 2020, SR
Healthcare access	42. Health facility density									N/A	No evidence found with PE as an outcome. One paper (Rosser et al 2022) described the effect of HCW density and maternal health service use. Increased HCW density/population was associated with increased antenatal pre-eclampsia screening, but pre-eclampsia is not assessed as an outcome.
Healthcare access	43. Skilled birth attendance									N/A	No evidence found that assessed skilled birth attendance vs non-attendance on pre-eclampsia rates
Healthcare access	44. Facility delivery vs homebirth									N/A	Azizah 2020 - Small cross-sectional study. Of 127 women with pre-eclampsia in the study, 57.5% delivered at a hospital, 11% at community centre and 31.5% delivered with independent midwives (traditional birth attendants/homebirth). Significant association between social factors and decision on place of delivery, but not cultural factors.
Healthcare access	45. Private vs public health facilities									N/A	No evidence found
Healthcare access	46. University affiliated teaching hospital vs non-teaching community hospital									Lu, 2021, cohort
Healthcare access	47. MFM specialist coverage for 24h (vs no 24 h specialist coverage)									Lu, 2021, cohort
Healthcare access	48. Distance to health facility ( > 1 h vs ≤1 h)									Bujimalla, 2023, cohort
Healthcare access	49. Rural residence									Bujimalla, 2023, cohort
Healthcare access	> Rural residence on eclampsia									Lisonkova, 2016, cohort
Healthcare access	50. Money saved for transport									N/A	No evidence found
Physical environment	51. Heat exposure in early pregnancy on PE	((Environmental Pollution/ or Air Pollution/ or Air Pollution, Indoor/ or Water Pollution/ or Noise/ or Seasons/ or Temperature/ or Hot Temperature/ or Cold Temperature/ or Humidity/ or Sunlight/ or Climate Change/) or (physical environment or pollution or noise or seasonality or rain* or temperature or sunlight or humid* or WASH or sanitation)) AND (pre-eclampsia/ or (pre-eclampsia or preeclamps…	1284	Medline 453; Embase 780; EBM Reviews (Cochrane Libraries, Health Technology Assessments, DARE) 51	278	Medline 57; Embase 215; EBM Reviews (Cochrane Libraries, Health Technology Assessments, DARE) 6	1562	1169	77	Mao, 2023, SR
Physical environment	52. Heat exposure in late pregnancy on PE									Mao, 2023, SR
Physical environment	53. Cold exposure in early pregnancy on PE									Mao, 2023, SR
Physical environment	54. Cold exposure in late pregnancy on PE									Mao, 2023, SR
Physical environment	55. Sunlight (solar radiation)									Lu, 2021, cohort
Physical environment	56. UV-B radiation									Hastie, 2021, cohort
Physical environment	57. Preciptation (rainy season vs dry season)									Mutabazi, 2020, cohort
Physical environment	> Relative humidity (%; per unit increase)									Lu, 2021, cohort
Physical environment	58. Noise pollution (65.0 dB vs 50 dB)									Auger, 2018, cohort
Physical environment	> Noise pollution (65.0 dB vs 50 dB) on very preterm PE (< 34 weeks)									Auger, 2018, cohort
Physical environment	59. NO2									Giannakou, 2018, UR
Physical environment	60. NOx									Giannakou, 2018, UR
Physical environment	61. CO									Giannakou, 2018, UR
Physical environment	62. O3									Giannakou, 2018, UR
Physical environment	63. PM10									Zhu, 2024, SR
Physical environment	64. PM2.5									Zhu, 2024, SR
Physical environment	65. Household (indoor) air pollution									Adekoya, 2022, SR
Physical environment	66. Water, sanitation and hygiene (WASH)									N/A	No evidence found. Benova et al 2014 poor sanitation associated with higher odds of maternal mortality (OR 3.07, 95% CI 1.72–5.49) but PE was not reported seperately
			20413				25281	18554	183
