# Supplementary material for: Towards the Development of a Conceptual Framework of the Determinants of Pre-Eclampsia: A Hierarchical Systematic Review of Social Determinants
Source: BJOG. Author manuscript; Available in PMC 2025 Oct 3. (PMC7618191; doi:10.1111/1471-0528.18082)
Supplement: File S2 [file EMS208247-supplement-File_S2.xlsx]

## Sheet: Sheet1
Domain	Indicator	Author, year, type	Pre-eclampsia definition	Studies	No. of participants	Relative effect (95% CI)	Variation between studies (I2)	Strength of association	Quality of evidence (GRADE)	Comments
Socioeconomic status	Household income (high Q4 vs lower Q1-3)	Nicholls-Dempsey, 2023, cohort	ICD-10 codes	1	5448255	OR 0.88 (0.86-0.89)	NA	Possible	Low	Based in the US with the Healthcare Cost and Utilization Project Nationwide Inpatient Sample (HCUP-NIS)
Socioeconomic status	Neighbourhood deprivation (Q5 vs Q1)	Arechvo, 2023, cohort	≥140/90 mmHg after 20 weeks gestation with >2+ proteinuria, renal insufficiency, hepatic dysfunction, thrombocytopenia (platelet count <100,000/µL), neurological complications or pulmonary edema	1	159125	RR 1.52 (1.35- 1.71)	NA	Probable	Low	Based in the UK; RR calculated from Q1 907 PE cases out of 30123 women/ Q5 405 PE cases out of 20454
Socioeconomic status	Absence of standard health insurance (Medical aid)	Kim, 2018, cohort	ICD-10 codes	1	461580	OR 1.98 (1.46-2.67)	NA	Probable	Low	Based in Korea
Education	Maternal education (low educational attainment or illiteracy vs high or literate)	Meazaw, 2020, SR	≥140/90 mmHg after 20 weeks gestation with >2+ proteinuria, renal insufficiency, hepatic dysfunction, thrombocytopenia (platelet count <100,000/µL), neurological complications or pulmonary edema	7	4429	OR 1.12 (0.59-1.65)	0.8	Not significant	Moderate	Limited to studies in Sub-Saharan Africa; evidence supported by similar findings of a large Swedish cohort study (RR low vs high educational attainment: 1.16, 95% CI: 0.89–1.50, 46 618 women, Mattsson et al 2022)
Social support or exclusion	Marital status (Unmarried vs married)	Lu, 2021, cohort	ICD 9 codes	1	205888	OR 1.21 (1.11-1.32)	NA	Possible	Low	Based in the United States (19 hospitals)
Social support or exclusion	Marital status (Unmarried vs married) on early onset PE (<34 weeks)	Lisonkova, 2013, cohort	ICD 9 codes	1	456668	HR 1.14 (1.10-1.19)	NA	Possible	Low	Based in Washington State
Social support or exclusion	Marital status (Unmarried vs married) on late onset PE (≥34 weeks)	Lisonkova, 2013, cohort	ICD 9 codes	1	456668	HR 1.14 (1.10-1.19)	NA	Possible	Low	Based in Washington State
Social support or exclusion	Polygamy	Berger-Polsky, 2020, cohort	ICD 9 codes	1	9872	RR 3.13 (2.51-3.90)	NA	Definite	Low	Based in Israel among Bedouin women in the Negev desert; RR calculated from 128 PE cases out of 1787 women in polygamous marriages /181 PE cases out of 7904 women in monogamous marriages
Social support or exclusion	Immigration (immigration background vs native origin background)	Behboudi-Gandevani, 2022, SR	PE as defined by individual studies	22	30310610	OR 0.75 (0.69-0.80)	0.93	Possible	Moderate
Social support or exclusion	Refugee status	Weigel, 2024, cohort	ICD-10 codes	1	1154891	OR 1.62 (1.55-1.69)	NA	Probable	Low	Based in Ecuador, Venezuelan refugees
Social support or exclusion	Refugee status	Nilson, 2018, cohort	≥140/90 mmHg after 20 weeks gestation with proteinuria	1	1287270	OR 0.81 (0.75–0.88)	NA	Possible	Low	Based in Norway, compared to Norwegian born women, who had 3.5% rate of PE incidence (39,251 PE cases out of 1,123,762)
Social support or exclusion	Refugee status on preterm PE (< 37 weeks)	Nilson, 2018, cohort	≥140/90 mmHg after 20 weeks gestation with proteinuria	1	1287270	OR 1.18 (1.02–1.36)	NA	Possible	Low	Based in Norway, compared to Norwegian born women, who had 3.5% rate of PE incidence (39,251 PE cases out of 1,123,762)
Social support or exclusion	Refugee status on very preterm PE (< 34 weeks)	Nilson, 2018, cohort	≥140/90 mmHg after 20 weeks gestation with proteinuria	1	1287270	OR 1.41 (1.15–1.72)	NA	Possible	Low	Based in Norway, compared to Norwegian born women, who had 3.5% rate of PE incidence (39,251 PE cases out of 1,123,762)
Social support or exclusion	Housing (unstable vs stable housing)	Pantell, 2019, cohort	ICD-9 codes	1	2898035	OR 1.0 (0.7-1.3)	NA	Not significant	Very low	Based in California, USA
Social support or exclusion	Mental stress	Giannakou, 2018, UR	PE as defined by individual reviews	12	665893	OR 1.49 (1.27–1.74)	0.68	Possible	Low
Ethnicity/region of origin	Region of origin - European Union countries	Mattsson, 2022, cohort	ICD-10 codes	1	46618	RR 0.97 (0.73-1.29)	NA	Not significant	Very low	Based in Sweden - compared to Swedish born women, who had 3.3% rate of PE incidence (1037 PE cases out of 32,252 women)
Ethnicity/region of origin	Region of origin - European countries outside of the EU, including Russia	Mattsson, 2022, cohort	ICD-10 codes	1	46618	RR 0.89 (0.69-1.14)	NA	Not significant	Very low	Based in Sweden - compared to Swedish born women, who had 3.3% rate of PE incidence (1037 PE cases out of 32,252 women)
Ethnicity/region of origin	Region of origin - Americas	Mattsson, 2022, cohort	ICD-10 codes	1	46618	RR 1.00 (0.65-1.53)	NA	Not significant	Very low	Based in Sweden - compared to Swedish born women, who had 3.3% rate of PE incidence (1037 PE cases out of 32,252 women)
Ethnicity/region of origin	Region of origin - Asia and Oceania	Mattsson, 2022, cohort	ICD-10 codes	1	46618	RR 0.60 (0.47-0.75)	NA	Probable	Low	Based in Sweden - compared to Swedish born women, who had 3.3% rate of PE incidence (1037 PE cases out of 32,252 women)
Ethnicity/region of origin	Region of origin - Africa	Mattsson, 2022, cohort	ICD-10 codes	1	46618	RR 1.05 (0.69-1.58)	NA	Not significant	Very low	Based in Sweden - compared to Swedish born women, who had 3.3% rate of PE incidence (1037 PE cases out of 32,252 women)
Ethnicity/region of origin	Non-Hispanic Black (vs non-Hispanic White)	Boakye, 2021, cohort	≥140/90 mmHg after 20 weeks gestation with proteinuria	1	6096	OR 1.17 (0.87-1.56)	NA	Not significant	Very low	Based in the US with the Boston Birth Cohort
Ethnicity/region of origin	Hispanic (vs non-Hispanic White)	Boakye, 2021, cohort	≥140/90 mmHg after 20 weeks gestation with proteinuria	1	6096	OR 1.16 (0.84-1.59)	NA	Not significant	Very low	Based in the US with the Boston Birth Cohort
Occupation	Whole body vibrations (highest exposure ≥0.5m/s2 vs low exposure 0m/s2)	Skröder, 2020, cohort	ICD-9 and ICD-10 codes	1	646490	OR 1.76 (1.41-2.20)	NA	Probable	Moderate	Based in Sweden. Full time workers only; not signifciant for part-time workers
Occupation	Rotating shifts	Cai 2019, SR	≥140/90 mmHg after 20 weeks gestation with evidence of end-organ effects or proteinuria	2	29588	OR 1.75 (1.01-3.01)	0.75	Probable	Low
Occupation	Night shift (between 11pm-11am)	Cai 2019, SR	≥140/90 mmHg after 20 weeks gestation with evidence of end-organ effects or proteinuria	3	33247	OR 1.05 (0.63-1.75)	0	Not significant	Moderate
Occupation	Long working hours (>40 hrs/week)	Cai 2019, SR	≥140/90 mmHg after 20 weeks gestation with evidence of end-organ effects or proteinuria	5	34650	OR 1.27 (0.74-2.19)	0.84	Not significant	Low
Occupation	Heavy lifting (≥11 kg/time)	Cai 2020, SR	≥140/90 mmHg after 20 weeks gestation with evidence of end-organ effects or proteinuria	5	20716	OR 1.35 (1.07-1.71)	0	Possible	Moderate
Occupation	Prolonged standing (≥4 hours/day)	Cai 2020, SR	≥140/90 mmHg after 20 weeks gestation with evidence of end-organ effects or proteinuria	6	26831	OR 0.95 (0.58-1.55)	0.78	Not significant	Low
Occupation	Prolonged walking (≥4 hours/day)	Cai 2020, SR	≥140/90 mmHg after 20 weeks gestation with evidence of end-organ effects or proteinuria	3	9777	OR 0.70 (0.46–1.08)	0.41	Not significant	Moderate
Occupation	Heavy physical workload	Cai 2020, SR	≥140/90 mmHg after 20 weeks gestation with evidence of end-organ effects or proteinuria	2	6085	OR 1.30 (0.69 -2.43)	0.03	Not significant	Moderate
Occupation	Prolonged bending (≥1h/day)	Cai 2020, SR	≥140/90 mmHg after 20 weeks gestation with evidence of end-organ effects or proteinuria	2	9970	OR 1.51 (1.09-2.08)	0.12	Probable	Moderate
Occupation	Occupational noise exposure (speaking loudly or ≥80 dB)	Wang 2022, SR	ICD-10 codes	4	1101240	RR 1.07 (1.04 -1.10)	0.41	Not discernable	Moderate
Occupation	Work stress	Giannakou, 2018, UR	PE as defined by individual reviews	4	8742	OR 1.50 (1.15–1.97)	0	Probable	High
Occupation	Active job strain (high vs low demand job within context of high decision authority)	Lissåker 2022, cohort	ICD-9 and ICD-10 codes	1	1102230	RR 0.90 (0.87–0.94)	NA	Not discernable	Low	Based in Sweden
Occupation	Passive job strain (low vs high decision authority within low demand job)	Lissåker 2022, cohort	ICD-9 and ICD-10 codes	1	1102230	RR 1.10 (1.06–1.14)	NA	Possible	Low	Based in Sweden
Occupation	High job strain (low decision authority and high demand vs high decision authority and low demand)	Lissåker 2022, cohort	ICD-9 and ICD-10 codes	1	1102230	RR 1.02 (0.98–1.06)	NA	Not significant	Low	Based in Sweden
Healthcare access	ANC (no ANC visits vs ANC visits)	Meazaw, 2020, SR	≥140/90 mmHg after 20 weeks gestation with >2+ proteinuria, renal insufficiency, hepatic dysfunction, thrombocytopenia (platelet count <100,000/µL), neurological complications or pulmonary edema	6	3490	OR 2.71 (1.45 - 3.96)	0.93	Probable	High	Limited to studies in Sub-Saharan Africa
Healthcare access	University affiliated teaching hospital vs non-teaching community hospital	Lu, 2021, cohort	ICD-9 codes	1	205888	OR 0.78 (0.33, 1.84)	NA	Not significant	Low	Based in the United States (19 hospitals)
Healthcare access	MFM specialist coverage for 24h (vs no 24 h specialist coverage)	Lu, 2021, cohort	ICD-9 codes	1	205888	OR 1.49 (1.01, 2.19)	NA	Possible	Low	Based in the United States (19 hospitals)
Healthcare access	Distance to health facility (>30 miles/50km)	Bujimalla, 2023, cohort	Not reported	1	2492	OR 1.72 (1.23-2.45)	NA	Probable	Moderate	Based in Iowa, United States, during the COVID-19 pandemic
Healthcare access	Rural residence (vs metropolitian)	Bujimalla, 2023, cohort	Not reported	1	2492	OR 0.91 (0.62-1.33)	NA	Not significant	Very low	Based in Iowa, United States, during the COVID-19 pandemic
Healthcare access	Rural residence	Lisonkova, 2016, cohort	≥140/90 mmHg after 20 weeks gestation with proteinuria	1	256220	OR 0.98 (0.87–1.11)	NA	Not significant	Very low	Based in British Columbia, Canada
Healthcare access	Rural residence on eclampsia	Lisonkova, 2016, cohort	≥140/90 mmHg after 20 weeks gestation with proteinuria	1	256220	OR 2.45 (1.59–3.77)	NA	Probable	Low	Based in British Columbia, Canada
Physical environment	Heat exposure in early pregnancy (1-20 weeks gestation; vs reference temperature)	Mao, 2023, SR	≥140/90 mmHg after 20 weeks gestation with proteinuria	4	4006445	1.54 (1.10–2.15)	0.99	Probable	High
Physical environment	Every 1°C temperature increase in early pregnancy	Mao, 2023, SR	≥140/90 mmHg after 20 weeks gestation with proteinuria	4	4006445	1.07 (1.02–1.12)	0.97	Not discernable	Moderate
Physical environment	Heat exposure in late pregnancy (>20 weeks gestation; vs reference temperature)	Mao, 2023, SR	≥140/90 mmHg after 20 weeks gestation with proteinuria	4	1964476	1.05 (0.67–1.64)	0.96	Not significant	Low
Physical environment	Every 1°C temperature increase in late pregnancy	Mao, 2023, SR	≥140/90 mmHg after 20 weeks gestation with proteinuria	4	1964476	1.01 (0.96–1.06)	0.95	Not significant	Low
Physical environment	Cold exposure in early pregnancy (1-20 weeks gestation; vs reference temperature)	Mao, 2023, SR	≥140/90 mmHg after 20 weeks gestation with proteinuria	4	4006445	0.90 (0.84–0.97)	0.66	Not discernable	Moderate
Physical environment	Every 1°C temperature decrease in early pregnancy	Mao, 2023, SR	≥140/90 mmHg after 20 weeks gestation with proteinuria	4	4006445	0.99 (0.98–1.00)	0.86	Not significant	Moderate
Physical environment	Cold exposure in late pregnancy (>20 weeks gestation; vs reference temperature)	Mao, 2023, SR	≥140/90 mmHg after 20 weeks gestation with proteinuria	4	1964476	1.13 (0.84–1.53)	0.87	Not significant	Low
Physical environment	Every 1°C temperature decrease in late pregnancy	Mao, 2023, SR	≥140/90 mmHg after 20 weeks gestation with proteinuria	4	1964476	1.02 (0.98–1.05)	0.88	Not significant	Low
Physical environment	Sunlight (solar radiation; Q4 vs Q1)	Lu, 2021, cohort	ICD-9 codes	1	205888	OR 0.77 (0.62–0.95)	NA	Possible	Low	Based in the United States (19 hospitals); total solar radiation obtained from the National Solar Radiation Database - similar effect for both early and late onset PE
Physical environment	UV-B radiation (Q5 vs Q1)	Hastie, 2021, cohort	ICD-9 and ICD-10 codes	1	522896	OR 0.57 (0.44–0.72)	NA	Probable	Moderate	Based in Scotland, the National Services Scotland National Safe Haven; UV-B radiation records obtained from Japan Aerospace Exploration Agency public records
Physical environment	Precipitation(rainy season vs dry season)	Mutabazi, 2020, cohort	≥140/90 mmHg after 20 weeks gestation with proteinuria	1	19746	OR 1.36 (1.11 -1.65)	NA	Possible	Very low	Based in Rwanda
Physical environment	Relative humidity (%; per unit increase)	Lu, 2021, cohort	ICD-9 codes	1	205888	OR 1.02 (1.00 -1.04)	NA	Not discernable	Moderate	Based in the United States (19 hospitals)
Physical environment	Noise pollution (65.0 dB vs 50 dB)	Auger, 2018, cohort	ICD-9 and ICD-10 codes	1	269263	OR 1.09 (0.99-1.20)	NA	Not significant	Low	Based in Montreal, Canada; significant for severe pre-eclampsia (OR 1.29, 95% CI 1.09-1.54)
Physical environment	Noise pollution (65.0 dB vs 50 dB) on very preterm PE (< 34 weeks)	Auger, 2018, cohort	ICD-9 and ICD-10 codes	1	269263	OR 1.71 (1.20-2.43)	NA	Probable	Moderate	Based in Montreal, Canada
Physical environment	NO2	Giannakou, 2018, UR	PE as defined by individual reviews	4	121126	OR 1.10 (1.03–1.17)	0	Possible	High
Physical environment	NOx	Giannakou, 2018, UR	PE as defined by individual reviews	3	50110	OR 1.03 (0.91–1.17)	0	Not significant	Moderate
Physical environment	CO	Giannakou, 2018, UR	PE as defined by individual reviews	3	115891	OR 1.10 (0.99–1.22)	0.24	Not significant	Moderate
Physical environment	O3	Giannakou, 2018, UR	PE as defined by individual reviews	4	169303	OR 1.03 (1.00–1.06)	0	Not discernable	High
Physical environment	PM10 (per 10 μg/m3 increase) - overall pregnancy	Zhu, 2024, SR	≥140/90 mmHg after 20 weeks gestation with proteinuria	12	1729656	OR 1.11 (1.03 - 1.21)	0.82	Possible	Moderate
Physical environment	PM2.5 (per 10 μg/m3 increase) - overall pregnancy	Zhu, 2024, SR	≥140/90 mmHg after 20 weeks gestation with proteinuria	10	534430	OR 1.12 (1.00-1.25)	0.69	Not significant	Low
Physical environment	Household (indoor) air pollution	Adekoya, 2022, SR	PE as defined by individual studies	3	38315	OR 1.10 (0.54-2.22)	0.79	Not significant	Very low	Limited to studies in low- and middle-income countries; excluded studies of indoor air pollution from occupational sources
