# Supplementary material for: Towards the Development of a Conceptual Framework of the Determinants of Pre-Eclampsia: A Hierarchical Systematic Review of Social Determinants
Source: BJOG. Author manuscript; Available in PMC 2025 Oct 3. (PMC7618191; doi:10.1111/1471-0528.18082)
Supplement: File S3 [file EMS208247-supplement-File_S3.xlsx]

## Sheet: Sheet1
Reference			Certainty assessment						Effect		Certainty
Author, year	Association evaluated	# studies	Study design	Risk of bias	Inconsistency	Indirectness	Imprecision	Publication bias	Relative (95% CI)	Dose response
			High: RCT, umbrella review, systematic review/ Low: Observational study > 1000 participants	1 ↓ lack of inclusion or discussion of a sensitivity analysis AND/OR 1 ↓ Study limitations	1 ↓ I2 > 50%	1 ↓ Serious Indirectness: Study excludes women from population OR 2 ↓ Very serious indirectness	1 ↓Sample size <1000 (unless SR) or not reported AND/OR 1 ↓ CI crosses line of no effect	1 ↓ asymmetrical funnel plots or no mention of publication bias AND/OR 1 ↓evidence of very strong publication bias	1 ↑ Large effect: RR/OR > 2-5 or 0.5 – 0.2/ 2 ↑ Very large effect: > 5 or RR/OR < 0.2	1­ ↑if existent	High, moderate or low
Nicholls-Dempsey, 2023	Income gradient on PE	1	Observational study >1000 participants (Cohort)	Not serious (adjusted for confounders: Race, medical insurance Plan Type, Hospital location, Age, Obesity, Illicit Drug Use, Tobacco Smoking during pregnancy, Previous caesarean section, Chronic hypertension, Thyroid Disease, Multiple Pregnancy, Pregestational diabetes and IVF)	NA (not a meta-analysis)	Not serious (pregnant women)	Not serious (sample >1,000, 95%CI does not cross 1)	NA (not a meta-analysis)	OR 0.88 (0.86-0.89)	No; examined SES as binary outcome- high vs all other quartiles	Low
Arechvo, 2022	Neighbourhood deprivation on PE	1	Observational study >1000 participants (Cohort)	Serious (OR was calculated by conceptual framework team from numbers reported in the manuscript, no adjustment for potential confounders or sensitivity analysis was conducted)	NA (not a meta-analysis)	Not serious (pregnant women)	Not serious (sample >1,000, 95%CI does not cross 1)	NA (not a meta-analysis)	RR 1.52 (1.35- 1.71)	Yes; PE rates increased with quintiles (+1)	Low
Kim, 2018	Absence of standard health insurance	1	Observational study >1000 participants (Cohort)	Not serious (adjusted for confounders: maternal age, region, and the Charlson comorbidity index)	NA (not a meta-analysis)	Not serious (pregnant women)	Not serious (sample >1,000, 95%CI does not cross 1)	NA (not a meta-analysis)	OR 1.98 (1.46-2.67)	No; binary outcome	Low
Meazaw, 2020	Maternal education on PE	7	SR	Not serious (excluded studies rated poor quality on CASP checklist)	Serious (I2 80%)	Not serious (pregnant women)	Not serious (sample >1,000, 95%CI does not cross 1)	NA (less than 10 studies included in meta-analysis)	OR 1.12 (0.59-1.65)	Not reported	Moderate
Lu, 2021	Marital status on PE	1	Observational study >1000 participants (Cohort)	Not serious (adjusted for: maternal age, pre-pregnancy BMI, maternal race/ethnicity, marital status, parity, smoking during pregnancy, type of hospital, maternal-fetal medicine (MFM) specialist coverage for 24 hours, highest level of neonatal care, relative humidity, and temperature)	NA (not a meta-analysis)	Not serious (pregnant women)	Not serious (sample >1,000, 95%CI does not cross 1)	NA (not a meta-analysis)	OR 1.21 (1.11-1.32)	NA	Low
Lisonkova, 2013	Marital status on early onset PE	1	Observational study >1000 participants (Cohort)	Not serious (adjusted for: maternal age, parity, marital status, education, race, smoking during pregnancy, infertility treatment, diabetes mellitus, chronic hypertension prior to pregnancy, infant’s sex, and congenital anomalies)	NA (not a meta-analysis)	Not serious (pregnant women)	Not serious (sample >1,000, 95%CI does not cross 1)	NA (not a meta-analysis)	HR 1.14 (1.10-1.19)	NA	Low
Lisonkova, 2013	Marital status on late onset PE	1	Observational study >1000 participants (Cohort)	Not serious (adjusted for: maternal age, parity, marital status, education, race, smoking during pregnancy, infertility treatment, diabetes mellitus, chronic hypertension prior to pregnancy, infant’s sex, and congenital anomalies)	NA (not a meta-analysis)	Not serious (pregnant women)	Not serious (sample >1,000, 95%CI does not cross 1)	NA (not a meta-analysis)	HR 1.14 (1.10-1.19)	NA	Low
Berger-Polsky, 2020,	Polygamy on PE	1	Observational study >1000 participants (Cohort)	Serious (OR was calculated by conceptual framework team from numbers reported in the manuscript, no adjustment for potential confounders or sensitivity analysis was conducted)	NA (not a meta-analysis)	Not serious (pregnant women)	Not serious (sample >1,000, 95%CI does not cross 1)	NA (not a meta-analysis)	RR 3.13 (2.51-3.90) (+1)	NA	Low
Behboudi-Gandevani, 2022	Immigration on PE	24	SR	Not serious (no studies rated low quality on NOS, meta-regression conducted)	Serious (I2 93%)	Not serious (pregnant women)	Not serious (sample >1,000, 95%CI does not cross 1)	Not serious (0.156, assessed using the Harbord-test)	OR 0.75 (0.69-0.80)	NA	Moderate
Weigel, 2024	Refugee status on any PE	1	Observational study >1000 participants (Cohort)	Not serious (adjusted for confounders: maternal age, ethnicity, urbanicity, region of residence, health institution sector, and hospitalization discharge year)	NA (not a meta-analysis)	Not serious (pregnant women)	Not serious (sample >1,000, 95%CI does not cross 1)	NA (not a meta-analysis)	OR 1.62 (1.55-1.69)	Not reported	Low
Nilson, 2018	Refugee status on any PE	1	Observational study >1000 participants (Cohort)	Not serious (adjusted for confounders: maternal education, maternal income, year of birth, maternal age at birth, parity, marital status at birth, chronic hypertension, and pre-pregnancy diabetes)	NA (not a meta-analysis)	Not serious (pregnant women)	Not serious (sample >1,000, 95%CI does not cross 1)	NA (not a meta-analysis)	OR 0.81 (0.75–0.88)	Not reported	Low
Nilson, 2018	Refugee status on preterm PE	1	Observational study >1000 participants (Cohort)	Not serious (adjusted for confounders: maternal education, maternal income, year of birth, maternal age at birth, parity, marital status at birth, chronic hypertension, and pre-pregnancy diabetes)	NA (not a meta-analysis)	Not serious (pregnant women)	Not serious (sample >1,000, 95%CI does not cross 1)	NA (not a meta-analysis)	OR 1.18 (1.02–1.36)	Not reported	Low
Nilson, 2018	Refugee status on very preterm PE	1	Observational study >1000 participants (Cohort)	Not serious (adjusted for confounders: maternal education, maternal income, year of birth, maternal age at birth, parity, marital status at birth, chronic hypertension, and pre-pregnancy diabetes)	NA (not a meta-analysis)	Not serious (pregnant women)	Not serious (sample >1,000, 95%CI does not cross 1)	NA (not a meta-analysis)	OR 1.41 (1.15–1.72)	Not reported	Low
Pantell, 2019	Unstable housing on PE	1	Observational study >1000 participants (Cohort)	Not serious (adjusted for confounders: maternal age, race/ethnicity, parity, prior preterm birth, body mass index, tobacco use during pregnancy, drug/alcohol abuse during pregnancy, hypertension, diabetes, mental health condition during pregnancy, adequacy of prenatal care, education, and type of hospital)	NA (not a meta-analysis)	Not serious (pregnant women)	Serious (sample >1,000, 95%CI crosses 1)	NA (not a meta-analysis)	OR 1.0 (0.7-1.3)	Not reported	Very low
Giannakou, 2018	Mental stress on PE	12	UR	Not serious (no studies rated high risk of bias on NOS)	Serious (I2 68%)	Not serious (pregnant women)	Not serious (sample >1,000, 95%CI does not cross 1)	Serious (potential publication bias assessed by Egger - 0.02)	OR 1.49 (1.27–1.74)	Not reported	Low
Mattsson, 2022	Region of origin - European Union countries on PE	1	Observational study >1000 participants (Cohort)	Not serious (adjusted for confounders: maternal education, household disposable income, maternal age at childbirth, BMI, parity, and smoking during pregnancy)	NA (not a meta-analysis)	Not serious (pregnant women)	Serious (sample >1,000, 95%CI crosses 1)	NA (not a meta-analysis)	RR 0.97 (0.73-1.29)	NA	Very low
Mattsson, 2022	Region of origin - European countries outside of EU on PE	1	Observational study >1000 participants (Cohort)	Not serious (adjusted for confounders: maternal education, household disposable income, maternal age at childbirth, BMI, parity, and smoking during pregnancy)	NA (not a meta-analysis)	Not serious (pregnant women)	Serious (sample >1,000, 95%CI crosses 1)	NA (not a meta-analysis)	RR 0.89 (0.69-1.14)	NA	Very low
Mattsson, 2022	Region of origin - Americas on PE	1	Observational study >1000 participants (Cohort)	Not serious (adjusted for confounders: maternal education, household disposable income, maternal age at childbirth, BMI, parity, and smoking during pregnancy)	NA (not a meta-analysis)	Not serious (pregnant women)	Serious (sample >1,000, 95%CI crosses 1)	NA (not a meta-analysis)	RR 1.00 (0.65-1.53)	NA	Very low
Mattsson, 2022	Region of origin - Asia and Oceania on PE	1	Observational study >1000 participants (Cohort)	Not serious (adjusted for confounders: maternal education, household disposable income, maternal age at childbirth, BMI, parity, and smoking during pregnancy)	NA (not a meta-analysis)	Not serious (pregnant women)	Not serious (sample >1,000, 95%CI does not cross 1)	NA (not a meta-analysis)	RR 0.60 (0.47-0.75)	NA	Low
Mattsson, 2022	Region of origin - Africa on PE	1	Observational study >1000 participants (Cohort)	Not serious (adjusted for confounders: maternal education, household disposable income, maternal age at childbirth, BMI, parity, and smoking during pregnancy)	NA (not a meta-analysis)	Not serious (pregnant women)	Serious (sample >1,000, 95%CI crosses 1)	NA (not a meta-analysis)	RR 1.05 (0.69-1.58)	NA	Very low
Boakye, 2021	Non-Hispanic Black (vs non-Hispanic White)	1	Observational study >1000 participants (Cohort)	Not serious (adjusted for confounders: age (categorical), educational level, marital status, stress, chronic hypertension, chronic diabetes, gestational diabetes, parity, smoking, and body mass index.)	NA (not a meta-analysis)	Not serious (pregnant women)	Serious (sample >1,000, 95%CI crosses 1)	NA (not a meta-analysis)	OR 1.17 (0.87-1.56)	NA	Very low
Boakye, 2021	Hispanic (vs non-Hispanic White)	1	Observational study >1000 participants (Cohort)	Not serious (adjusted for confounders: age (categorical), educational level, marital status, stress, chronic hypertension, chronic diabetes, gestational diabetes, parity, smoking, and body mass index.)	NA (not a meta-analysis)	Not serious (pregnant women)	Serious (sample >1,000, 95%CI crosses 1)	NA (not a meta-analysis)	OR 1.16 (0.84-1.59)	NA	Very low
Skröder, 2020	Whole body vibration occupational exposure on PE	1	Observational study >1000 participants (Cohort)	Not serious (adjusted for confounders:BMI, age, parity, smoking habits, education, nationality, calendar year, exposure to noise, combustion particles, job strain and physically strenuous work)	NA (not a meta-analysis)	Not serious (pregnant women)	Not serious (sample >1,000, 95%CI does not cross 1)	NA (not a meta-analysis)	OR 1.76 (1.41-2.20)	Yes; medium exposure (0.3–0.4m/s2) vs low exposure OR 1.20 (0.95-1.52) (+1)	Moderate
Cai, 2019	Rotating shifts on PE	2	SR	Serious (at least one study rated with serious risk of bias)	Serious (I2 75%)	Not serious (pregnant women)	Not serious (sample >1,000, 95%CI does not cross 1)	NA (less than 10 studies included in meta-analysis)	OR 1.75 (1.01-3.01)	Not reported	Low
Cai, 2019	Night shift on PE	3	SR	Not serious (no studies rated with high risk of bias)	Not serious (I2 0%)	Not serious (pregnant women)	Serious (sample >1,000, 95%CI crosses 1)	NA (less than 10 studies included in meta-analysis)	OR 1.05 (0.63-1.75)	Not reported	Moderate
Cai, 2019	Long working hours on PE	5	SR	Not serious (no studies rated with high risk of bias)	Serious (I2 84%)	Not serious (pregnant women)	Serious (sample >1,000, 95%CI crosses 1)	NA (less than 10 studies included in meta-analysis)	OR 1.27 (0.74-2.19)	Not reported	Low
Cai, 2020	Heavy lifting on PE	5	SR	Serious (at least one study rated with serious risk of bias)	Not serious (I2 0%)	Not serious (pregnant women)	Not serious (sample >1,000, 95%CI does not cross 1)	NA (less than 10 studies included in meta-analysis)	OR 1.35 (1.07-1.71)	Not reported	Moderate
Cai, 2020	Prolonged standing on PE	6	SR	Not serious (no studies rated with high risk of bias)	Serious (I2 78%)	Not serious (pregnant women)	Serious (sample >1,000, 95%CI crosses 1)	NA (less than 10 studies included in meta-analysis)	OR 0.95 (0.58-1.55)	Not reported	Low
Cai, 2020	Prolonged walking on PE	3	SR	Not serious (no studies rated with high risk of bias)	Not serious (I2 41%)	Not serious (pregnant women)	Serious (sample >1,000, 95%CI crosses 1)	NA (less than 10 studies included in meta-analysis)	OR 0.70 (0.46–1.08)	Not reported	Moderate
Cai, 2020	Heavy physical workload on PE	2	SR	Not serious (no studies rated with high risk of bias)	Not serious (I2 3%)	Not serious (pregnant women)	Serious (sample >1,000, 95%CI crosses 1)	NA (less than 10 studies included in meta-analysis)	OR 1.30 (0.69 -2.43)	Not reported	Low
Cai, 2020	Prolonged bending on PE	2	SR	Serious (at least one study rated with serious risk of bias)	Not serious (I2 12%)	Not serious (pregnant women)	Not serious (sample >1,000, 95%CI does not cross 1)	NA (less than 10 studies included in meta-analysis)	OR 1.51 (1.09-2.08)	Not reported	Moderate
Wang, 2022	Occupational noise	4	SR	Serious (at least one study rated with serious risk of bias)	Not serious (I2 41%)	Not serious (pregnant women)	Not serious (sample >1,000, 95%CI does not cross 1)	NA (less than 10 studies included in meta-analysis)	RR 1.07 (1.04 -1.10)	Not reported	Moderate
Giannakou, 2018	Work stress on PE	4	UR	Not serious (no studies rated high risk of bias on NOS)	Not serious (I2 0%)	Not serious (pregnant women)	Not serious (sample >1,000, 95%CI does not cross 1)	NA (less than 10 studies included in meta-analysis)	OR 1.50 (1.15–1.97)	Not reported	High
Lissåker 2022	Active job strain on PE	1	Observational study >1000 participants (Cohort)	Not serious (adjusted for age, smoking, education, and country of birth, physical load, noise, whole-body vibrations, aromatic hydrocarbon solvents, chlorinated hydrocarbon solvents, and polycyclic aromatic hydrocarbon)	NA (not a meta-analysis)	Not serious (pregnant women)	Not serious (sample >1,000, 95%CI does not cross 1)	NA (not a meta-analysis)	RR 0.90 (0.87–0.94)	Not reported	Low
Lissåker 2022	Passive job strain on PE	1	Observational study >1000 participants (Cohort)	Not serious (adjusted for age, smoking, education, and country of birth, physical load, noise, whole-body vibrations, aromatic hydrocarbon solvents, chlorinated hydrocarbon solvents, and polycyclic aromatic hydrocarbon)	NA (not a meta-analysis)	Not serious (pregnant women)	Not serious (sample >1,000, 95%CI does not cross 1)	NA (not a meta-analysis)	RR 1.10 (1.06–1.14)	Not reported	Low
Lissåker 2022	High job strain on PE	1	Observational study >1000 participants (Cohort)	Not serious (adjusted for age, smoking, education, and country of birth, physical load, noise, whole-body vibrations, aromatic hydrocarbon solvents, chlorinated hydrocarbon solvents, and polycyclic aromatic hydrocarbon)	NA (not a meta-analysis)	Not serious (pregnant women)	Not serious (sample >1,000, 95%CI does not cross 1)	NA (not a meta-analysis)	RR 1.02 (0.98–1.06)	Not reported	Low
Meazaw, 2020	ANC visits on PE	6	SR	Not serious (excluded studies rated poor quality on CASP checklist)	Serious (I2 93%)	Not serious (pregnant women)	Not serious (sample >1,000, 95%CI does not cross 1)	NA (less than 10 studies included in meta-analysis)	OR 2.71 (1.45 - 3.96) (+1)	Not reported	High
Lu, 2021	Type of hospital on PE	1	Observational study >1000 participants (Cohort)	Not serious (adjusted for: maternal age, pre-pregnancy BMI, maternal race/ethnicity, marital status, parity, smoking during pregnancy, type of hospital, maternal-fetal medicine (MFM) specialist coverage for 24 hours, highest level of neonatal care, relative humidity, and temperature)	NA (not a meta-analysis)	Not serious (pregnant women)	Not serious (sample >1,000, 95%CI does not cross 1)	NA (not a meta-analysis)	OR 0.78 (0.33, 1.84)	No dose response	Low
Lu, 2021	24 hour specialist coverage on PE	1	Observational study >1000 participants (Cohort)	Not serious (adjusted for: maternal age, pre-pregnancy BMI, maternal race/ethnicity, marital status, parity, smoking during pregnancy, type of hospital, maternal-fetal medicine (MFM) specialist coverage for 24 hours, highest level of neonatal care, relative humidity, and temperature)	NA (not a meta-analysis)	Not serious (pregnant women)	Not serious (sample >1,000, 95%CI does not cross 1)	NA (not a meta-analysis)	OR 1.49 (1.01, 2.19)	NA	Low
Bujimalla, 2023	Distance from health facility on PE	1	Observational study >1000 participants (Cohort)	Not serious (adjusted for confounders: BMI, insurance status, parity)	NA (not a meta-analysis)	Not serious (pregnant women)	Not serious (sample >1,000, 95%CI does not cross 1)	NA (not a meta-analysis)	OR 1.72 (1.23-2.45)	Yes; larger effect size for increased distance +1	Moderate
Bujimalla, 2023	Rural residence	1	Observational study >1000 participants (Cohort)	Not serious (adjusted for confounders: BMI, insurance status, parity)	NA (not a meta-analysis)	Not serious (pregnant women)	Serious (sample >1,000, 95%CI crosses 1)	NA (not a meta-analysis)	OR 0.91 (0.62-1.33)	No dose response	Very low
Lisonkova, 2016	Rural residence on PE	1	Observational study >1000 participants (Cohort)	Serious (outcome was not adjusted for potential confounders)	NA (not a meta-analysis)	Not serious (pregnant women)	Serious (sample >1,000, 95%CI crosses 1)	NA (not a meta-analysis)	OR 0.98 (0.87–1.11)	Not reported	Very low
Lisonkova, 2016	Rural residence on eclampsia	1	Observational study >1000 participants (Cohort)	Serious (outcome was not adjusted for potential confounders)	NA (not a meta-analysis)	Not serious (pregnant women)	Not serious (sample >1,000, 95%CI does not cross 1)	NA (not a meta-analysis)	OR 2.70 (1.80–4.07) (+1)	NA	Low
Mao, 2023	Heat exposure in early pregnancy on PE/E	4	SR	Not serious (all studies rated good quality on NOS with scores between 7-9)	Serious (I2 99%)	Not serious (pregnant women)	Not serious (sample >1,000, 95%CI does not cross 1)	NA (less than 10 studies included in meta-analysis)	OR 1.54 (1.10–2.15)	Yes, significant effect of every 1°C temperature increase in early pregnancy (+1)	High
Mao, 2023	Heat exposure in late pregnancy on PE/E	4	SR	Not serious (all studies rated good quality on NOS with scores between 7-9)	Serious (I2 96%)	Not serious (pregnant women)	Serious (sample >1,000, 95%CI crosses 1)	NA (less than 10 studies included in meta-analysis)	OR 1.05 (0.67–1.64)	No; not significant effect of every 1°C temperature increase	Low
Mao, 2023	Cold exposure in early pregnancy on PE/E	4	SR	Not serious (all studies rated good quality on NOS with scores between 7-9)	Serious (I2 66%)	Not serious (pregnant women)	Not serious (sample >1,000, 95%CI does not cross 1)	NA (less than 10 studies included in meta-analysis)	OR 0.90 (0.84–0.97)	No; not significant effect of every 1°C temperature decrease	Moderate
Mao, 2023	Cold exposure in late pregnancy on PE/E	4	SR	Not serious (all studies rated good quality on NOS with scores between 7-9)	Serious (I2 87%)	Not serious (pregnant women)	Serious (sample >1,000, 95%CI crosses 1)	NA (less than 10 studies included in meta-analysis)	OR 1.13 (0.84–1.53)	No; not significant effect of every 1°C temperature decrease	Low
Lu, 2021	Sunlight (solar radiation) on PE	1	Observational study >1000 participants (Cohort)	Not serious (adjusted for: maternal age, pre-pregnancy BMI, maternal race/ethnicity, marital status, parity, smoking during pregnancy, type of hospital, maternal-fetal medicine (MFM) specialist coverage for 24 hours, highest level of neonatal care, relative humidity, and temperature)	NA (not a meta-analysis)	Not serious (pregnant women)	Not serious (sample >1,000, 95%CI does not cross 1)	NA (not a meta-analysis)	OR 0.77 (0.62–0.95)	No dose response	Low
Hastie, 2021	UV-B on PE	1	Observational study >1000 participants (Cohort)	Not serious (adjusted for: month of conception, child’s sex, estimated gestation, parity, mean monthly temperature)	NA (not a meta-analysis)	Not serious (pregnant women)	Not serious (sample >1,000, 95%CI does not cross 1)	NA (not a meta-analysis)	OR 0.57 (0.44–0.72)	Yes - dose response observed (+1)	Moderate
Mutabazi, 2020	Preciptation (rainy season vs dry season) on PE	1	Observational study >1000 participants (Cohort)	Serious (unclear whether adjustment for potential confounders was conducted)	NA (not a meta-analysis)	Not serious (pregnant women)	Not serious (sample >1,000, 95%CI does not cross 1)	NA (not a meta-analysis)	OR 1.36 (1.11 -1.65)	Not reported	Very low
Lu, 2021	Relative humidity on PE	1	Observational study >1000 participants (Cohort)	Not serious (adjusted for: maternal age, pre-pregnancy BMI, maternal race/ethnicity, marital status, parity, smoking during pregnancy, type of hospital, maternal-fetal medicine (MFM) specialist coverage for 24 hours, highest level of neonatal care, relative humidity, and temperature)	NA (not a meta-analysis)	Not serious (pregnant women)	Not serious (sample >1,000, 95%CI does not cross 1)	NA (not a meta-analysis)	OR 1.02 (1.00 -1.04)	Yes - per unit increase (+1)	Moderate
Auger, 2018	Noise pollution on PE	1	Observational study >1000 participants (Cohort)	Not serious (propensity score matching for: maternal age, parity, multiple pregnancy, preexisting or gestational diabetes, obesity, use of illicit drugs use, alcohol use, tobacco use, socioeconomic deprivation, and year of delivery)	NA (not a meta-analysis)	Not serious (pregnant women)	Serious (sample >1,000, 95%CI crosses 1)	NA (not a meta-analysis)	OR 1.0 (0.7-1.3)	Not reported	Very low
Auger, 2018	Noise pollution on very preterm PE	1	Observational study >1000 participants (Cohort)	Not serious (adjusted for confounders: maternal age, parity, multiple pregnancy, preexisting or gestational diabetes, obesity, use of illicit drugs use, alcohol use, tobacco use, socioeconomic deprivation, and year of delivery)	NA (not a meta-analysis)	Not serious (pregnant women)	Not serious (sample >1,000, 95%CI does not cross 1)	NA (not a meta-analysis)	OR 1.71 (1.20-2.43)	Yes; increased very preterm pre-eclampsia prevelance with higher noise pollution levels (+1)	Moderate
Giannakou, 2018	NO2 on PE	5	UR	Not serious (no studies rated high risk of bias)	Not serious (I2 0%)	Not serious (pregnant women)	Not serious (sample >1,000, 95%CI does not cross 1)	NA (less than 10 studies included in meta-analysis)	OR 1.10 (1.03–1.17)	Not reported	High
Giannakou, 2018	Nox on PE	3	UR	Not serious (no studies rated high risk of bias)	Not serious (I2 0%)	Not serious (pregnant women)	Serious (sample >1,000, 95%CI crosses 1)	NA (less than 10 studies included in meta-analysis)	OR 1.03 (0.91–1.17)	Not reported	Moderate
Giannakou, 2018	CO on PE	3	UR	Not serious (no studies rated high risk of bias)	Not serious (I2 24%)	Not serious (pregnant women)	Serious (sample >1,000, 95%CI crosses 1)	NA (less than 10 studies included in meta-analysis)	OR 1.10 (0.99–1.22)	Not reported	Moderate
Giannakou, 2018	O3 on PE	4	UR	Not serious (no studies rated high risk of bias)	Not serious (I2 0%)	Not serious (pregnant women)	Not serious (sample >1,000, 95%CI does not cross 1)	NA (less than 10 studies included in meta-analysis)	OR 1.03 (1.00–1.06)	Not reported	High
Zhu, 2024	PM10 on PE	12	SR	Not serious (no studies rated high risk of bias)	Serious (I2 82%)	Not serious (pregnant women)	Not serious (sample >1,000, 95%CI does not cross 1)	Not serious (assessed using Begg's tests)	OR 1.11 (1.03 - 1.21)	Not reported	Moderate
Zhu, 2024	PM2.5 on PE	10	SR	Not serious (no studies rated high risk of bias)	Serious (I2 69%)	Not serious (pregnant women)	Serious (sample >1,000, 95%CI crosses 1)	Not serious (assessed using Begg's tests)	OR 1.12 (1.00-1.25)	Not reported	Low
Adekoya, 2022	Household air pollution on PE	3	SR	Serious (quality assessment conducted but not reported, noted that there was some risk of bias in studies but did not specify which)	Serious (I2 79%)	Not serious (pregnant women)	Serious (sample >1,000, 95%CI crosses 1)	NA (less than 10 studies included in meta-analysis)	OR 1.10 (0.54-2.22)	Not reported	Very low
